# Supplementary material for: Automated Bird Counting with Deep Learning for Regional Bird Distribution Mapping
Source: Animals (Basel). 2020 Jul 16;10(7):1207. doi: 10.3390/ani10071207 (PMC7401518; doi:10.3390/ani10071207)
Supplement: Supplementary file 1 [file animals-10-01207-s001.zip]

Archive with 1 entries (1 files):
- S1.xlsx
