# Supplementary material for: Automated Bird Counting with Deep Learning for Regional Bird Distribution Mapping
Source: Animals (Basel). 2020 Jul 16;10(7):1207. doi: 10.3390/ani10071207 (PMC7401518; doi:10.3390/ani10071207)
Supplement: Supplementary file 1 [file animals-10-01207-s001.zip › S1.xlsx]

## Sheet: Number of birds
Year	Season	Species	Order	Number of birds/OP
				OP1	OP2	OP3	OP4	OP5	OP6	OP7	OP8	OP9	OP10	OP11	OP12	OP13	OP14	OP15	OP16	OP17	OP18	OP19	OP20	OP21
2010	Autumn	Ciconia ciconia	Ciconiiformes													10508
2010	Autumn	Ciconia nigra	Ciconiiformes													900
2010	Autumn	Pelecanus onocrotalus	Pelecaniformes													3017
2010	Autumn	Aquila heliaca	Accipitriformes													2
2010	Autumn	Clanga pomarina	Accipitriformes													229
2010	Autumn	Clanga clanga	Accipitriformes													1
2010	Autumn	Pernis apivorus	Accipitriformes													41
2010	Autumn	Milvus migrans	Accipitriformes													5
2010	Autumn	Circaetus gallicus	Accipitriformes													6
2010	Autumn	Accipiter brevipes	Accipitriformes													69
2010	Autumn	Neophron percnopterus	Accipitriformes													1
2010	Autumn	Phalacrocorax carbo	Suliformes													24
2011	Spring	Grus grus	Gruiformes													676
2011	Spring	Pelecanus onocrotalus	Pelecaniformes													295
2011	Spring	Ciconia ciconia	Ciconiiformes													16957		1719	109		6	32	24	20
2011	Spring	Ciconia nigra	Ciconiiformes													10540
2011	Spring	Aquila heliaca	Accipitriformes													3
2011	Spring	Clanga pomarina	Accipitriformes													122
2011	Spring	Clanga clanga	Accipitriformes													102
2011	Spring	Pernis apivorus	Accipitriformes													302
2011	Spring	Milvus migrans	Accipitriformes													1096
2011	Spring	Circaetus gallicus	Accipitriformes													5		1
2011	Autumn	Ciconia ciconia	Ciconiiformes													10540
2011	Autumn	Grus grus	Gruiformes																	89
2011	Autumn	Clanga pomarina	Accipitriformes													19
2011	Autumn	Pernis apivorus	Accipitriformes													159
2011	Autumn	Accipiter brevipes	Accipitriformes													171
2011	Autumn	Buteo buteo	Accipitriformes													2
2012	Spring	Grus grus	Gruiformes													17
2012	Spring	Ciconia ciconia	Ciconiiformes													2846
2012	Spring	Ciconia nigra	Ciconiiformes													166
2012	Spring	Pelecanus onocrotalus	Pelecaniformes													68
2012	Spring	Aquila heliaca	Accipitriformes													2
2012	Spring	Clanga pomarina	Accipitriformes													1
2012	Spring	Circaetus gallicus	Accipitriformes													3
2012	Autumn	Ciconia ciconia	Ciconiiformes
2012	Autumn	Ciconia nigra	Ciconiiformes						2
2012	Autumn	Circus cyaneus	Accipitriformes														22
2012	Autumn	Bubulcus ıbis	Pelecaniformes						70
2012	Autumn	Ardea cinerea	Pelecaniformes
2012	Autumn	Pastor roseus	Passeriformes
2012	Autumn	Columba palumbus	Columbiformes
2012	Autumn	Columba livia	Columbiformes						177
2012	Autumn	Sturnus vulgaris	Passeriformes						244						177		29
2012	Autumn	Emberiza calandra	Passeriformes						32
2013	Spring	Pelecanus onocrotalus	Pelecaniformes								303
2013	Autumn	Grus grus	Gruiformes												121			23
2013	Autumn	Ciconia ciconia	Ciconiiformes						48							7239		78
2013	Autumn	Ciconia nigra	Ciconiiformes						12							264		247
2013	Autumn	Pelecanus onocrotalus	Pelecaniformes													166		48
2013	Autumn	Clanga clanga	Accipitriformes															1
2013	Autumn	Clanga pomarina	Accipitriformes															1
2013	Autumn	Circaetus gallicus	Accipitriformes													4
2013	Autumn	Pernis apivorus	Accipitriformes													73
2013	Autumn	Milvus migrans	Accipitriformes													22
2013	Autumn	Accipiter brevipes	Accipitriformes													179
2013	Autumn	Buteo buteo	Accipitriformes													4
2013	Autumn	Anas platyrhynchos	Anseriformes												55
2013	Autumn	Emberiza calandra	Passeriformes												52
2013	Autumn	Ardea cinerea	Pelecaniformes						15
2013	Autumn	Sturnus vulgaris	Passeriformes						321
2013	Autumn	Emberiza calandra	Passeriformes						70
2014	Spring	Grus grus	Gruiformes													3313
2014	Spring	Ciconia ciconia	Ciconiiformes		921					2840		481				2179		2712
2014	Spring	Ciconia nigra	Ciconiiformes							347
2014	Spring	Pelecanus onocrotalus	Pelecaniformes									107
2014	Spring	Buteo buteo	Accipitriformes							6
2014	Spring	Pernis apivorus	Accipitriformes							43
2014	Spring	Clanga pomarina	Accipitriformes							4		4
2014	Spring	Falco naumanni	Falconiformes							2
2014	Spring	Larus	Charadriiformes							3278		20
2014	Spring	Corvus	Passeriformes							130
2014	Spring	Tachymarptis melba	Caprimulgiformes							208
2014	Spring	Milvus migrans	Accipitriformes							16
2014	Spring	Accipiter brevipes	Accipitriformes							10
2014	Spring	Platalea leucorodia	Pelecaniformes		283
2014	Spring	Phalacrocorax carbo	Suliformes		20
2014	Spring	Larus cachinnans	Charadriiformes		16
2014	Autumn	Ciconia ciconia	Ciconiiformes		108
2015	Spring	Ciconia ciconia	Ciconiiformes				695	1268	3			481	146	275
2015	Spring	Buteo buteo	Accipitriformes				2
2015	Spring	Clanga pomarina	Accipitriformes				10					9
2015	Spring	Sturnus vulgaris	Passeriformes				245
2015	Spring	Phalacrocorax carbo	Pelecaniformes					9
2015	Spring	Neophron percnopterus	Accipitriformes					1
2015	Spring	Milvus migrans	Accipitriformes
2015	Spring	Anthropoides virgo	Gruiformes
2015	Spring	Apus apus	Caprimulgiformes
2015	Spring	Pastor roseus	Passeriformes					20	11
2015	Spring	Columba palumbus	Columbiformes					675	48
2015	Autumn	Pelecanus onocrotalus	Pelecaniformes													10690
2015	Autumn	Neophron percnopterus	Accipitriformes					2
2015	Autumn	Milvus migrans	Accipitriformes					3
2015	Autumn	Apus apus	Caprimulgiformes					92
2016	Spring
2016	Autumn	Ciconia ciconia	Ciconiiformes				17
2017	Spring	Ciconia ciconia	Ciconiiformes				785	781
2017	Autumn
2019	Spring	Ciconia ciconia	Ciconiiformes	3973		30
2019	Spring	Pernis apivorus	Accipitriformes	60
2019	Spring	Ciconia nigra	Ciconiiformes
2019	Spring	Buteo buteo	Accipitriformes
2019	Spring	Aquila heliaca	Accipitriformes			2
2019	Spring	Clanga pomarina	Accipitriformes
2019	Spring	Gyps fulvus	Accipitriformes
2019	Spring	Buteo rufinus	Accipitriformes
2019	Spring	Falco naumanni	Falconiformes
2019	Spring	Sturnus vulgaris	Passeriformes
2019	Spring	Pica pica	Caprimulgiformes
2019	Autumn	Ciconia ciconia	Ciconiiformes	637		1685
2019	Autumn	Ciconia nigra	Ciconiiformes			1
2019	Autumn	Buteo buteo	Accipitriformes			8
2019	Autumn	Aquila heliaca	Accipitriformes			3
2019	Autumn	Clanga pomarina	Accipitriformes			3
2019	Autumn	Gyps fulvus	Accipitriformes			8
2019	Autumn	Buteo rufinus	Accipitriformes			8
2019	Autumn	Falco naumanni	Falconiformes			41
2019	Autumn	Sturnus vulgaris	Passeriformes			730
2019	Autumn	Pica pica	Passeriformes			12

## Sheet: OP details
Observation Points	Coordinates (x, y)		Province	District
OP1	590325.44	4610755.41	Tekirdağ	Kıyıköy
OP2	563275.16	4612357.30	Tekirdağ	Vize
OP3	554392.89	4546832.85	Tekirdağ	Çorlu
OP4	670529.74	4486661.50	Yalova	Narlı
OP5	518565.50	4087528.28	Mersin	Mut
OP6	254250.59	4216298.36	Afyonkarahisar	Dinar
OP7	655712.01	655712.01	İstanbul	Arnavutköy
OP8	557746.01	4499697.60	Balıkesir	Erdek
OP9	443965.78	4465079.03	Çanakkale	Gelibolu
OP10	630287.61	4467843.16	Bursa	Bandırma
OP11	660146.25	4488158.64	Yalova	Armutlu
OP12	348707.19	4322626.60	Sivas	Kangal
OP13	250233.18	4040537.26	Hatay	Belen
OP14	240158.64	3988927.49	Hatay	Şenköy
OP15	265144.00	4027824.00	Hatay	Belen
OP16	618564.63	4558448.96	İstanbul	Arnavutköy
OP17	627545.24	4326985.21	Kırşehir	Geycek
OP18	595239.99	4421000.37	Balıkesir	Susurluk
OP19	698537.06	4550413.92	İnsanbul	Koçullu
OP20	602150.96	4418739.24	Balıkesir	Susurluk
OP21	456907.91	4363935.60	Ankara	Haymana
